# Supplementary material for: Small-Molecule Inhibitors of TIPE3 Protein Identified through Deep Learning Suppress Cancer Cell Growth In Vitro
Source: Cells. 2024 Apr 30;13(9):771. doi: 10.3390/cells13090771 (PMC11082981; doi:10.3390/cells13090771)
Supplement: Supplementary file 1 [file cells-13-00771-s001.zip]

Archive with 1 entries (1 files):
- cells-2940469-supplementary.pdf
